# Supplementary material for: Rapid Detection of the H275Y Oseltamivir Resistance Mutation in Influenza A/H1N1 2009 by Single Base Pair RT-PCR and High-Resolution Melting
Source: PLoS One. 2011 Jun 24;6(6):e21446. doi: 10.1371/journal.pone.0021446 (PMC3123348; doi:10.1371/journal.pone.0021446)
Supplement: Results S1 — Results for each sample with values for high-resolution melting (HRM) cycle threshold (CT), HRM melting temperature (Tm), TaqMan H1N109 CT, pyrosequencing results with mutant %, and neuraminidase enzyme inhibition assay oseltamivir concentrations required to inhibit 50% of NA activity (IC50) (nm). Blank cells indicate that an assay has not been performed. (XLS) [file pone.0021446.s001.xls]

## Sheet: Sheet1
Isolate	HRM Ct	HRM Tm	TaqMan H1N109 Ct	Pyrosequence % mutant (Y@275)	NA inhibition osel IC50 (nm)
H1N1-01	29.28	73.5	29.97
H1N1-02	24.62	73.94	27.42
H1N1-03	28.54	73.74	32.74
H1N1-04	25.49	73.94	29.13
H1N1-05	25.19	73.96	29.04	0
H1N1-06	24.79	73.96	25.96	0
H1N1-07	23.42	74	26.24
H1N1-08	24.29	73.94	27.57	0
H1N1-09	22.18	74	25.75	0
H1N1-10	30.37	73.46	31.15
H1N1-11	27.6	73.7	30.21
H1N1-12	23.56	73.94	26.82
H1N1-13	25.36	73.8	27.95
H1N1-14	28.2	73.66	31.71
H1N1-15	23.18	73.96	26.6	0
H1N1-16	25.95	73.84	29.89	0
H1N1-17	26.28	73.84	28.71	0
H1N1-18	29.55	73.46	32.26	0
H1N1-19	20.54	74	25.43	0
H1N1-20	26.75	73.8	30.17	0
H1N1-21	29.04	73.4	31.14
H1N1-22	26.45	73.8	28.04
H1N1-23	25.59	73.94	26.88	0
H1N1-24	22.62	74	24.66
H1N1-25	24.35	73.84	25.7
H1N1-26	29.65	73.36	31.61
H1N1-27	27.89	73.66	29.6	0
H1N1-28	20.8	74.04	25.93
H1N1-29	24.53	73.96	26.04	0
H1N1-30	24.75	73.94	27.14	0
H1N1-31	27.19	73.76	29.67
H1N1-32	26.47	73.86	30.49
H1N1-33	28.53	73.44	30.01	0
H1N1-34	30.43	73.14	31.01
H1N1-35	22.15	74.04	24.68	0
H1N1-36	22.26	74	24.27	0
H1N1-37	24.83	73.94	27.44	0
H1N1-38	22.68	74.06	25.61	0
H1N1-39	29.93	73.36	32.95
H1N1-40	26.16	73.86	29.63	0
H1N1-41	24.77	73.96	27.29	0
H1N1-42	28.01	73.7	30.59
H1N1-43	24.71	73.96	27.96	0
H1N1-44	26.99	73.8	29.32
H1N1-45	27.69	73.7	29.98	0
H1N1-46	24.91	73.9	27.82
H1N1-47	21.41	74.06	24.02
H1N1-48	25.07	73.9	27.79
H1N1-49	24.05	73.94	26.81	0
H1N1-50	21.79	74.06	24.21	0
H1N1-51	25.18	73.9	27.84
H1N1-52	19.8	74.14	22.52
H1N1-53	26.69	73.84	29.78	0
H1N1-54	27.12	73.8	29.7
H1N1-55	29.15	73.46	30.93	0
H1N1-56	23.04	73.94	25.12	0
H1N1-64	30.77	73.6	29.81
H1N1-67	24.96	73.9	26.75
H1N1-68	22.24	74	22.65
Mix 10/90	13.59	74.04
Mix 10/90 1/10	17.71	74.1
Mix 10/90 1/100	21.35	73.96
Mix 10/90 1/1000	25.52	73.8
Mix 10/90 1/10000	28.81	73.54
Mix 10/90 1/5	16.18	74.1
Mix 10/90 1/50	20.37	74
Mix 10/90 1/500	34.23	73.9
Mix 10/90 1/5000	27.72	73.64
Mix 10/90 1/50000	30.48	73.1
Mix 30/70	13.73	73.76
Mix 30/70 1/10	18.06	73.86
Mix 30/70 1/100	21.72	73.84
Mix 30/70 1/1000	25.41	73.66
Mix 30/70 1/10000	28.97	73.3
Mix 30/70 1/5	16.53	73.9
Mix 30/70 1/50	20.54	73.86
Mix 30/70 1/500	24.16	73.7
Mix 30/70 1/5000	27.8	73.4
Mix 30/70 1/50000	30.23	73.06
H@274 (A/Vict/2048/2009)	13.15	74.24		0	0.4
H@274 1.25x10-5	31.12	73.34
H@274 1/10	17.38	74.26
H@274 1/100	21.61	74.04
H@274 1/1000	25.35	73.96
H@274 1/10000	28.73	73.44
H@274 1/5	15.99	74.1
H@274 1/50	19.65	74.1
H@274 1/500	23.63	74
H@274 1/5000	27.62	73.8
H@274 1/50000	30.22	73.6
H@274 10-4	29.53	73.5
H@274 2.5x10-5	30.63	73.5
H@274 5x10-5	29.98	73.54
A/Perth/268/2009	26.71	73.4		34
A/Victoria/2116/2009	31.79	73.1		0
A/Victoria/3132/2009	26.03	73.1		91
A/Denmark/528/2009	13.53	73.4		90	635
A/Denmark/528/2009 1/10	17.38	73.4
A/Denmark/528/2009 1/100	21.61	73.2
A/Denmark/528/2009 1/1000	25.13	73
A/Denmark/528/2009 1/10000	28.81	72.76
A/Denmark/524/2009	15.37	74.2			0.3
A/Perth/184/2009	14.61	74.06			0.2
A/Perth/262/2009	12.5	73.36		88	523
A/Perth/262/2009 1/10	16.45	73.4
A/Perth/262/2009 1/100	20.75	73.44
A/Perth/262/2009 1/1000	24.36	73.2
A/Perth/262/2009 1/10000	28	72.9
A/Brisbane/108/2009	18.03	74.1		0	0.3
Y@274 (A/Osaka/180/2009)	14.43	73.44		85	658
Y@274 1.25x10-5	31.62	72.8
Y@274 1/10	18.49	73.3
Y@274 1/100	22.59	73.2
Y@274 1/1000	26.34	72.96
Y@274 1/10000	29.6	72.7
Y@274 1/5	17.25	73.46
Y@274 1/50	21.09	73.4
Y@274 1/500	25.01	73.2
Y@274 1/5000	28.2	73
Y@274 1/50000	30.75	72.84
Y@274 10-4	30.16	72.9
Y@274 2.5x10-5	31.06	72.76
Y@274 5x10-5	30.78	72.84
